# Supplementary material for: Cyber-Physical System Integration of IoT Sensing and Machine Learning: A Cross-Domain Review of Decision Support and Control in Smart Buildings and Precision Agriculture
Source: Sensors (Basel). 2026 Jul 13;26(14):4435. doi: 10.3390/s26144435 (PMC13416872; doi:10.3390/s26144435)
Supplement: Supplementary file 1 [file sensors-26-04435-s001.zip]

Archive with 1 entries (1 files):
- sensors-4415765-supplementary.pdf
